# Supplementary material for: New Hydrolyzable Tannin with Potent Antioxidant and α-Glucosidase Inhibitory Activity from Black Tea Produced from Camellia taliensis
Source: Foods. 2023 Jun 28;12(13):2512. doi: 10.3390/foods12132512 (PMC10340768; doi:10.3390/foods12132512)
Supplement: Supplementary file 1 [file foods-12-02512-s001.zip]

Archive with 1 entries (1 files):
- foods-2450752-supplementary.pdf
